# Supplementary material for: Robust unmanned aerial vehicles tracking amid electronic interference utilizing auxiliary particle filtering
Source: PLoS One. 2025 Sep 29;20(9):e0333009. doi: 10.1371/journal.pone.0333009 (PMC12478901; doi:10.1371/journal.pone.0333009)
Supplement: S2 File — Raw performance results from Auxiliary Particle Filter across all Monte Carlo simulation runs and interference conditions. (CSV) [file pone.0333009.s002.csv]

	2.0	5.0	8.0	11.0	14.0
0.01	4.878475145729042	5.038171072551075	5.123680439845422	4.72830776715947	4.434026994652686
0.03	4.795175874211796	5.2561299256359835	4.819032131942625	4.781582340086411	4.919718363411542
0.05	5.19117300741834	4.831191356587876	4.685369014475111	4.766845629848002	5.267362087486089
0.07	5.479618855324262	4.364544395973965	4.812889324255307	4.835611836249951	4.604214458474667
0.1	5.194984271606888	5.291029967341714	5.462378331494874	4.798280427456308	5.263097489503256
