# Supplementary material for: Robust unmanned aerial vehicles tracking amid electronic interference utilizing auxiliary particle filtering
Source: PLoS One. 2025 Sep 29;20(9):e0333009. doi: 10.1371/journal.pone.0333009 (PMC12478901; doi:10.1371/journal.pone.0333009)
Supplement: S3 File — Raw performance results from Extended Kalman Filter across all Monte Carlo simulation runs and interference conditions. (CSV) [file pone.0333009.s003.csv]

	2.0	5.0	8.0	11.0	14.0
0.01	34.229771104474544	43.85203322642581	37.43773201060299	34.29265580065307	38.39164994576313
0.03	73.09793823428885	84.9288432600745	65.8704825987535	83.16629003887716	69.96801316210208
0.05	94.35951902844916	88.01046432116404	109.14550368709317	115.44482188418311	90.71140690245765
0.07	156.6360589827885	160.13572863012632	160.64278423360182	142.07788525400477	154.1578008285216
0.1	147.96466830027512	185.12596901477073	194.26263293270432	173.8214461155514	185.15150247530107
