# Supplementary material for: Robust unmanned aerial vehicles tracking amid electronic interference utilizing auxiliary particle filtering
Source: PLoS One. 2025 Sep 29;20(9):e0333009. doi: 10.1371/journal.pone.0333009 (PMC12478901; doi:10.1371/journal.pone.0333009)
Supplement: S4 File — Raw performance results from Unscented Kalman Filter across all Monte Carlo simulation runs and interference conditions. (CSV) [file pone.0333009.s004.csv]

	2.0	5.0	8.0	11.0	14.0
0.01	41.14651120330487	100.59164692558879	128.20722400778337	146.8957333435359	216.2986071429288
0.03	78.95282803589978	142.49124353229456	162.95824615862892	281.01001376310035	192.9931744215487
0.05	102.03198152259044	224.31290854906882	338.90204616938536	400.50490144261937	535.6416954714252
0.07	173.90317396819339	267.3937045709063	515.7613442355715	597.5362366481014	675.8252731669886
0.1	149.0829065439306	449.1017725814771	578.9186314935015	714.1747304712009	989.7694279634381
