# Supplementary material for: Robust unmanned aerial vehicles tracking amid electronic interference utilizing auxiliary particle filtering
Source: PLoS One. 2025 Sep 29;20(9):e0333009. doi: 10.1371/journal.pone.0333009 (PMC12478901; doi:10.1371/journal.pone.0333009)
Supplement: S5 File — Raw performance results from standard Particle Filter across all Monte Carlo simulation runs and interference conditions. (CSV) [file pone.0333009.s005.csv]

	2.0	5.0	8.0	11.0	14.0
0.01	32.77156076138959	34.859995594565795	42.858024560274835	43.0227733051559	33.38487969472049
0.03	49.91343253388953	31.0417446209511	39.64838326253448	34.731942442285394	48.235825790356536
0.05	43.13165674712634	30.677265178572846	34.114064423793906	35.03014020163641	33.39336574704562
0.07	48.661175508706116	33.75864894177378	66.06133401345525	58.20590655300409	45.52996450705518
0.1	52.46503618346557	41.31816848575905	53.532285696465586	42.751807892525065	38.89990703198427
