# Supplementary material for: Robust unmanned aerial vehicles tracking amid electronic interference utilizing auxiliary particle filtering
Source: PLoS One. 2025 Sep 29;20(9):e0333009. doi: 10.1371/journal.pone.0333009 (PMC12478901; doi:10.1371/journal.pone.0333009)
Supplement: S6 File — Raw performance results from Rao-Blackwellized Particle Filter across all Monte Carlo simulation runs and interference conditions. (CSV) [file pone.0333009.s006.csv]

	2.0	5.0	8.0	11.0	14.0
0.01	15.548899661348646	15.439772764433542	14.46144907388259	13.50200989896013	15.67209425509223
0.03	24.896376599025363	23.924984066118387	23.240831443459438	26.763735741810997	25.649412677070778
0.05	30.295626600229056	28.689490349113292	34.244665118427825	31.72865729312605	30.639809689718795
0.07	49.65367023633353	46.85739093689709	51.51128230207504	49.05427509393209	44.032544372907516
0.1	59.433540197020726	56.75350471370737	67.83550375085214	53.44219808881723	60.016058912158734
