# Supplementary material for: Robust unmanned aerial vehicles tracking amid electronic interference utilizing auxiliary particle filtering
Source: PLoS One. 2025 Sep 29;20(9):e0333009. doi: 10.1371/journal.pone.0333009 (PMC12478901; doi:10.1371/journal.pone.0333009)
Supplement: S8 File — Python implementation for computational performance evaluation and timing analysis. (PY) [file pone.0333009.s008.py]

import cupy as cp
import numpy as np
import matplotlib.pyplot as plt
import seaborn as sns
from scipy.stats import ttest_rel, multivariate_normal
from scipy.special import gamma
import pandas as pd
import warnings
import time
from matplotlib.gridspec import GridSpec
from tqdm import tqdm
from concurrent.futures import ThreadPoolExecutor, as_completed
from matplotlib.colors import LogNorm

# Suppress warnings
warnings.filterwarnings('ignore')

# Set plotting styles for PLOS ONE compliance
sns.set_style('whitegrid')
sns.set_context('notebook', font_scale=1.0)
sns.set_palette('colorblind')

# PLOS ONE Requirements:
# - Font size: 8pt minimum (using 8pt)
# - Line width: 0.2mm (≈ 0.57pt)
# - Figure width: 190.5mm (≈ 7.5 inches at 300 DPI)
# - Resolution: 300-600 DPI
# - Format: TIFF with LZW compression
plt.rcParams['figure.dpi'] = 300
plt.rcParams['savefig.dpi'] = 300
plt.rcParams['font.family'] = 'Arial'
plt.rcParams['font.size'] = 8  # Changed from 10 to 8 for PLOS ONE compliance
plt.rcParams['axes.linewidth'] = 0.57  # Changed from 1.5 to 0.57pt (≈ 0.2mm)
plt.rcParams['grid.alpha'] = 0.5
plt.rcParams['lines.linewidth'] = 0.57  # Set default line width to 0.2mm

# Color schemes
COLORS = {
    'EKF': '#1f77b4',
    'UKF': '#ff7f0e',
    'PF': '#2ca02c',
    'APF': '#d62728',
    'RBPF': '#9467bd'
}

LINE_STYLES = {
    'EKF': '-',
    'UKF': '--',
    'PF': ':',
    'APF': '-.',
    'RBPF': (0, (5, 1))
}

# System Parameters
n_states = 4  # [x, y, v, theta]
n_meas = 2    # [range, bearing]
dt = 1.0      # Time step (seconds)
total_time = 30  # Reduced for faster computation
N = int(total_time / dt)

# Process and measurement noise
Q = cp.diag(cp.array([1.0, 1.0, 0.5, np.deg2rad(1.0)**2]))  # Reduced noise
R = cp.diag(cp.array([5.0**2, np.deg2rad(1.0)**2]))        # Reduced noise

# Test parameters
interference_probabilities = [0.01, 0.03, 0.05, 0.07, 0.10]
interference_magnitudes = [2.0, 5.0, 8.0, 11.0, 14.0]
sensor_failure_probability = 0.05

# Particle filter parameters
num_particles = 500  # Reduced for faster computation
monte_carlo_runs = 10  # Reduced for faster computation

def normalize_angle(angle):
    """Normalize angle to [-π, π]"""
    return (angle + cp.pi) % (2 * cp.pi) - cp.pi

def fx(x, dt, k):
    """Non-linear state transition function (GPU)"""
    px, py, v, theta = x
    a = 0.05 * cp.sin(0.01 * k)
    omega = np.deg2rad(2) * cp.sin(0.01 * k)
    v += a * dt
    theta = normalize_angle(theta + omega * dt)
    px += v * cp.cos(theta) * dt
    py += v * cp.sin(theta) * dt
    return cp.array([px, py, v, theta])

def fx_cpu(x, dt, k):
    """CPU-based state transition function for EKF and UKF"""
    px, py, v, theta = x
    a = 0.05 * np.sin(0.01 * k)
    omega = np.deg2rad(2) * np.sin(0.01 * k)
    v += a * dt
    theta = (theta + omega * dt + np.pi) % (2 * np.pi) - np.pi
    px += v * np.cos(theta) * dt
    py += v * np.sin(theta) * dt
    return np.array([px, py, v, theta])

def fx_nonlin(x, dt, k):
    """Non-linear state transition function for non-linear states [v, theta]"""
    v, theta = x
    a = 0.05 * np.sin(0.01 * k)
    omega = np.deg2rad(2) * np.sin(0.01 * k)
    v += a * dt
    theta = (theta + omega * dt + np.pi) % (2 * np.pi) - np.pi
    return np.array([v, theta])

def hx(x):
    """Non-linear measurement function (GPU)"""
    px, py = x[0], x[1]
    range_meas = cp.sqrt(px**2 + py**2)
    bearing_meas = cp.arctan2(py, px)
    return cp.array([range_meas, bearing_meas])

def hx_cpu(x):
    """CPU-based measurement function for UKF"""
    px, py = x[0], x[1]
    range_meas = np.sqrt(px**2 + py**2)
    bearing_meas = np.arctan2(py, px)
    return np.array([range_meas, bearing_meas])

def systematic_resample_gpu(weights):
    """Vectorized systematic resampling for GPU-based filters using CuPy"""
    weights = cp.asarray(weights)  # Ensure weights is a CuPy array
    N = len(weights)
    positions = (cp.arange(N) + cp.random.random()) / N
    cumulative_sum = cp.cumsum(weights)
    cumulative_sum[-1] = 1.0  # Avoid rounding errors
    indexes = cp.searchsorted(cumulative_sum, positions)
    # Ensure indexes are within bounds
    indexes = cp.clip(indexes, 0, N-1)
    return indexes

def systematic_resample_cpu(weights):
    """Vectorized systematic resampling for CPU-based filters using NumPy"""
    weights = np.asarray(weights)
    N = len(weights)
    positions = (np.arange(N) + np.random.random()) / N
    cumulative_sum = np.cumsum(weights)
    cumulative_sum[-1] = 1.0  # Avoid rounding errors
    indexes = np.searchsorted(cumulative_sum, positions)
    # Ensure indexes are within bounds
    indexes = np.clip(indexes, 0, N-1)
    return indexes

def ekf(x_true, z_meas, seed=None):
    """Enhanced Extended Kalman Filter implementation (CPU-based)"""
    if seed is not None:
        np.random.seed(seed)
        
    x_est = np.zeros((n_states, N))
    x_est[:, 0] = x_true[:, 0]
    P = np.eye(n_states) * 10.0
    rmse_array = np.zeros(N)

    for k in range(1, N):
        # Predict
        x_pred = fx_cpu(x_est[:, k-1], dt, k-1)
        F = np.eye(n_states)
        theta = x_est[3, k-1]
        v = x_est[2, k-1]
        F[0, 2] = np.cos(theta) * dt
        F[0, 3] = -v * np.sin(theta) * dt
        F[1, 2] = np.sin(theta) * dt
        F[1, 3] = v * np.cos(theta) * dt
        
        P = F @ P @ F.T + Q.get()

        if not np.any(np.isnan(z_meas[:, k])):
            z_pred = hx_cpu(x_pred)
            y = z_meas[:, k] - z_pred
            y[1] = np.arctan2(np.sin(y[1]), np.cos(y[1]))  # Normalize angle
            
            H = np.zeros((n_meas, n_states))
            px, py = x_pred[0], x_pred[1]
            r = np.sqrt(px**2 + py**2)
            if r == 0:
                H[0, 0] = 0
                H[0, 1] = 0
                H[1, 0] = 0
                H[1, 1] = 0
            else:
                H[0, 0] = px/r
                H[0, 1] = py/r
                H[1, 0] = -py/(r**2)
                H[1, 1] = px/(r**2)
            
            S = H @ P @ H.T + R.get()
            K = P @ H.T @ np.linalg.inv(S)
            
            x_est[:, k] = x_pred + K @ y
            P = (np.eye(n_states) - K @ H) @ P
        else:
            x_est[:, k] = x_pred

        x_est[3, k] = (x_est[3, k] + np.pi) % (2 * np.pi) - np.pi
        position_error = x_est[:2, k] - x_true[:2, k]
        rmse_array[k] = np.linalg.norm(position_error)

    return x_est, rmse_array

def ukf(x_true, z_meas, seed=None):
    """Enhanced Unscented Kalman Filter implementation (CPU-based)"""
    if seed is not None:
        np.random.seed(seed)
        
    from filterpy.kalman import UnscentedKalmanFilter, MerweScaledSigmaPoints
    
    points = MerweScaledSigmaPoints(n_states, alpha=0.1, beta=2.0, kappa=0)
    ukf_filter = UnscentedKalmanFilter(dim_x=n_states, dim_z=n_meas, fx=fx_cpu, hx=hx_cpu, dt=dt, points=points)
    
    ukf_filter.x = x_true[:, 0].copy()
    ukf_filter.P = np.eye(n_states) * 10.0
    ukf_filter.Q = Q.get()
    ukf_filter.R = R.get()
    
    x_est = np.zeros((n_states, N))
    x_est[:, 0] = ukf_filter.x.copy()
    rmse_array = np.zeros(N)

    for k in range(1, N):
        ukf_filter.predict(dt=dt, k=k-1)
        if not np.any(np.isnan(z_meas[:, k])):
            ukf_filter.update(z_meas[:, k])
        
        x_est[:, k] = ukf_filter.x.copy()
        x_est[3, k] = (x_est[3, k] + np.pi) % (2 * np.pi) - np.pi
        
        position_error = x_est[:2, k] - x_true[:2, k]
        rmse_array[k] = np.linalg.norm(position_error)

    return x_est, rmse_array

def pf(x_true, z_meas, seed=None):
    """Standard Particle Filter implementation (GPU-accelerated)"""
    if seed is not None:
        cp.random.seed(seed)
        np.random.seed(seed)
        
    # Initialize particles on GPU
    particles = cp.zeros((num_particles, n_states))
    particles[:, 0] = cp.random.normal(x_true[0, 0], 50.0, num_particles)
    particles[:, 1] = cp.random.normal(x_true[1, 0], 50.0, num_particles)
    particles[:, 2] = cp.random.normal(x_true[2, 0], 5.0, num_particles)
    particles[:, 3] = cp.random.normal(x_true[3, 0], np.deg2rad(10.0), num_particles)
    
    weights = cp.ones(num_particles) / num_particles
    x_est = np.zeros((n_states, N))
    x_est[:, 0] = cp.asnumpy(cp.average(particles, axis=0, weights=weights))
    rmse_array = np.zeros(N)
    
    for k in range(1, N):
        # Predict step
        a = 0.05 * cp.sin(0.01 * k)
        omega = np.deg2rad(2) * cp.sin(0.01 * k)
        
        # Update velocity and theta
        particles[:, 2] += a * dt
        particles[:, 3] = normalize_angle(particles[:, 3] + omega * dt)
        
        # Update position
        particles[:, 0] += particles[:, 2] * cp.cos(particles[:, 3]) * dt
        particles[:, 1] += particles[:, 2] * cp.sin(particles[:, 3]) * dt
        
        # Handle measurement update
        if not cp.any(cp.isnan(z_meas[:, k])):
            # Compute measurement predictions
            range_pred = cp.sqrt(particles[:, 0]**2 + particles[:, 1]**2)
            bearing_pred = cp.arctan2(particles[:, 1], particles[:, 0])
            z_pred = cp.vstack((range_pred, bearing_pred)).T  # Shape: (num_particles, 2)
            
            # Compute residuals with reshaping to enable broadcasting
            residuals = z_meas[:, k].reshape(2,1) - z_pred.T  # Shape: (2, num_particles)
            residuals[1, :] = cp.arctan2(cp.sin(residuals[1, :]), cp.cos(residuals[1, :]))  # Normalize angles
            
            # Compute likelihoods
            det_R = cp.linalg.det(R)
            inv_R = cp.linalg.inv(R)
            exponent = -0.5 * cp.sum(residuals * (inv_R @ residuals), axis=0)
            norm_const = 1.0 / (cp.sqrt((2 * cp.pi)**n_meas * det_R))
            weights *= norm_const * cp.exp(exponent)
        
        # Normalize weights
        weight_sum = cp.sum(weights)
        if weight_sum == 0:
            weights = cp.ones(num_particles) / num_particles
        else:
            weights /= weight_sum
        
        # Resample if necessary
        N_eff = 1.0 / cp.sum(weights**2)
        if N_eff < num_particles / 2.0:
            indexes = systematic_resample_gpu(weights)
            particles = particles[indexes]
            weights = cp.ones(num_particles) / num_particles
        
        # Estimate state
        x_est[:, k] = cp.asnumpy(cp.average(particles, axis=0, weights=weights))
        rmse_array[k] = np.linalg.norm(x_est[:2, k] - x_true[:2, k])
    
    return x_est, rmse_array

def apf(x_true, z_meas, seed=None):
    """Auxiliary Particle Filter implementation (GPU-accelerated)"""
    if seed is not None:
        cp.random.seed(seed)
        np.random.seed(seed)
    
    # Initialize particles on GPU
    particles = cp.zeros((num_particles, n_states))
    particles[:, 0] = cp.random.normal(x_true[0, 0], 5.0, num_particles)
    particles[:, 1] = cp.random.normal(x_true[1, 0], 5.0, num_particles)
    particles[:, 2] = cp.random.normal(x_true[2, 0], 1.0, num_particles)
    particles[:, 3] = cp.random.normal(x_true[3, 0], np.deg2rad(1.0), num_particles)
    
    weights = cp.ones(num_particles) / num_particles
    x_est = np.zeros((n_states, N))
    x_est[:, 0] = cp.asnumpy(cp.average(particles, axis=0, weights=weights))
    rmse_array = np.zeros(N)
    
    # Student's t-distribution parameters
    df_initial = 3
    df_min = 2
    df_max = 5
    
    inv_scale = cp.linalg.inv(R)
    det_scale = cp.linalg.det(R)
    
    # Compute norm_const as scalar
    det_scale_np = cp.asnumpy(det_scale)
    norm_const = gamma((df_initial + n_meas) / 2) / (
        gamma(df_initial / 2) * 
        (df_initial * np.pi) ** (n_meas / 2) * 
        np.sqrt(det_scale_np)
    )
    
    for k in range(1, N):
        # Predict step
        a = 0.05 * cp.sin(0.01 * k)
        omega = np.deg2rad(2) * cp.sin(0.01 * k)
        
        particles[:, 2] += a * dt
        particles[:, 3] = normalize_angle(particles[:, 3] + omega * dt)
        particles[:, 0] += particles[:, 2] * cp.cos(particles[:, 3]) * dt
        particles[:, 1] += particles[:, 2] * cp.sin(particles[:, 3]) * dt
        
        # Handle measurement update
        if not cp.any(cp.isnan(z_meas[:, k])):
            # Compute measurement predictions
            range_pred = cp.sqrt(particles[:, 0]**2 + particles[:, 1]**2)
            bearing_pred = cp.arctan2(particles[:, 1], particles[:, 0])
            z_pred = cp.vstack((range_pred, bearing_pred)).T  # Shape: (num_particles, 2)
            
            # Compute residuals with reshaping to enable broadcasting
            residuals = z_meas[:, k].reshape(2,1) - z_pred.T  # Shape: (2, num_particles)
            residuals[1, :] = cp.arctan2(cp.sin(residuals[1, :]), cp.cos(residuals[1, :]))  # Normalize angles
            
            # Compute likelihoods using Student's t-distribution
            delta = cp.sum(residuals * (inv_scale @ residuals), axis=0)
            denominator = 1 + delta / df_initial
            exponent = -0.5 * (df_initial + n_meas) * cp.log(denominator)
            
            # Update weights
            weights *= norm_const * cp.exp(exponent)
        
        # Normalize weights
        weight_sum = cp.sum(weights)
        if weight_sum == 0:
            weights = cp.ones(num_particles) / num_particles
        else:
            weights /= weight_sum
        
        # Resample if necessary
        N_eff = 1.0 / cp.sum(weights**2)
        if N_eff < 0.6 * num_particles:
            indexes = systematic_resample_gpu(weights)
            particles = particles[indexes]
            weights = cp.ones(num_particles) / num_particles
            
            # Jittering
            jitter_position = cp.random.normal(0, 0.5, (num_particles, 2))
            jitter_velocity = cp.random.normal(0, 0.1, num_particles)
            jitter_heading = cp.random.normal(0, np.deg2rad(0.5), num_particles)
            
            particles[:, 0:2] += jitter_position
            particles[:, 2] += jitter_velocity
            particles[:, 3] = normalize_angle(particles[:, 3] + jitter_heading)
            
            # Adaptive degrees of freedom
            if N_eff < 0.4 * num_particles:
                df_initial = min(df_initial + 0.5, df_max)
            elif N_eff > 0.8 * num_particles:
                df_initial = max(df_initial - 0.5, df_min)
            
            # Recompute norm_const with updated df_initial
            norm_const = gamma((df_initial + n_meas) / 2) / (
                gamma(df_initial / 2) * 
                (df_initial * np.pi) ** (n_meas / 2) * 
                np.sqrt(det_scale_np)
            )
        
        # Estimate state
        x_est[:, k] = cp.asnumpy(cp.average(particles, axis=0, weights=weights))
        x_est[3, k] = (x_est[3, k] + np.pi) % (2 * np.pi) - np.pi
        
        # Compute RMSE
        rmse_array[k] = np.linalg.norm(x_est[:2, k] - x_true[:2, k])
    
    return x_est, rmse_array

def rbpf(x_true, z_meas, seed=None):
    """Rao-Blackwellized Particle Filter implementation (CPU-based)"""
    if seed is not None:
        np.random.seed(seed)
        
    # Initialize particles and weights
    n_lin_states = 2    # Linear states: x, y
    n_nonlin_states = 2 # Non-linear states: v, theta
    Q_nonlin = np.diag([1.0, np.deg2rad(1.0)**2])
    Q_lin = np.diag([1.0, 1.0])

    particles_nonlin = np.zeros((num_particles, n_nonlin_states))
    particles_nonlin[:, 0] = np.random.normal(x_true[2, 0], 5.0, num_particles)
    particles_nonlin[:, 1] = np.random.normal(x_true[3, 0], np.deg2rad(10.0), num_particles)

    particles_lin = np.zeros((num_particles, n_lin_states, N))
    P_lin = np.zeros((num_particles, n_lin_states, n_lin_states))
    for i in range(num_particles):
        particles_lin[i, :, 0] = x_true[:2, 0] + np.random.normal(0, 50.0, n_lin_states)
        P_lin[i] = np.eye(n_lin_states) * 100.0

    weights = np.ones(num_particles) / num_particles
    x_est = np.zeros((n_states, N))
    x_est[0:2, 0] = np.average(particles_lin[:, :, 0], axis=0, weights=weights)
    x_est[2:4, 0] = np.average(particles_nonlin, axis=0, weights=weights)
    rmse_array = np.zeros(N)

    for k in range(1, N):
        weights_new = np.zeros(num_particles)

        for i in range(num_particles):
            # Predict non-linear states
            w_nonlin = np.random.multivariate_normal(np.zeros(n_nonlin_states), Q_nonlin)
            particles_nonlin[i] = fx_nonlin(particles_nonlin[i], dt, k-1) + w_nonlin
            particles_nonlin[i, 1] = (particles_nonlin[i, 1] + np.pi) % (2 * np.pi) - np.pi

            # Predict linear states
            v, theta = particles_nonlin[i]
            x_pred = np.zeros(n_lin_states)
            x_pred[0] = particles_lin[i, 0, k-1] + v * np.cos(theta) * dt
            x_pred[1] = particles_lin[i, 1, k-1] + v * np.sin(theta) * dt
            particles_lin[i, :, k] = x_pred
            P_lin[i] = P_lin[i] + Q_lin

            if not np.any(np.isnan(z_meas[:, k])):
                # Measurement update
                z_pred = hx_cpu(np.concatenate([particles_lin[i, :, k], particles_nonlin[i]]))
                residual = z_meas[:, k] - z_pred
                residual[1] = np.arctan2(np.sin(residual[1]), np.cos(residual[1]))

                H = np.zeros((n_meas, n_lin_states))
                px, py = particles_lin[i, 0, k], particles_lin[i, 1, k]
                r = np.sqrt(px**2 + py**2)
                if r == 0:
                    H[0, 0] = 0
                    H[0, 1] = 0
                    H[1, 0] = 0
                    H[1, 1] = 0
                else:
                    H[0, 0] = px/r
                    H[0, 1] = py/r
                    H[1, 0] = -py/(r**2)
                    H[1, 1] = px/(r**2)

                S = H @ P_lin[i] @ H.T + R.get()
                K = P_lin[i] @ H.T @ np.linalg.inv(S)
                
                particles_lin[i, :, k] += K @ residual
                P_lin[i] = (np.eye(n_lin_states) - K @ H) @ P_lin[i]

                # Compute likelihood using SciPy
                try:
                    likelihood = multivariate_normal.pdf(residual, mean=np.zeros(n_meas), cov=S)
                except Exception as e:
                    print(f"Error computing likelihood in RBPF: {e}")
                    likelihood = 1e-300  # Assign a very small likelihood to avoid zero weights

                weights_new[i] = weights[i] * likelihood
            else:
                weights_new[i] = weights[i]  # No update if measurement is missing

        # Normalize weights
        weights_sum = np.sum(weights_new)
        if weights_sum == 0:
            weights = np.ones(num_particles) / num_particles
        else:
            weights = weights_new / weights_sum

        # Resample if necessary
        N_eff = 1.0 / np.sum(weights**2)
        if N_eff < 0.5 * num_particles:
            indexes = systematic_resample_cpu(weights)
            particles_nonlin = particles_nonlin[indexes]
            particles_lin = particles_lin[indexes]
            P_lin = P_lin[indexes]
            weights = np.ones(num_particles) / num_particles

        # Estimate state
        if not np.any(np.isnan(z_meas[:, k])):
            weights_np = weights  # weights is already a NumPy array
            x_est[0:2, k] = np.average(particles_lin[:, :, k], axis=0, weights=weights_np)
            x_est[2:4, k] = np.average(particles_nonlin, axis=0, weights=weights_np)
            x_est[3, k] = (x_est[3, k] + np.pi) % (2 * np.pi) - np.pi
            position_error = x_est[:2, k] - x_true[:2, k]
            rmse_array[k] = np.linalg.norm(position_error)
        else:
            # No measurement update; state estimate remains from prediction
            weights_np = weights  # weights is already a NumPy array
            x_est[0:2, k] = np.average(particles_lin[:, :, k], axis=0, weights=weights_np)
            x_est[3, k] = (x_est[3, k] + np.pi) % (2 * np.pi) - np.pi
            position_error = x_est[:2, k] - x_true[:2, k]
            rmse_array[k] = np.linalg.norm(position_error)

    return x_est, rmse_array

def process_condition(prob, mag, seed_offset=0, monte_carlo_runs=monte_carlo_runs):
    """Process a single interference condition with multiple Monte Carlo runs"""
    results = {
        'EKF': [],
        'UKF': [],
        'PF': [],
        'APF': [],
        'RBPF': [],
        'Time_EKF': [],
        'Time_UKF': [],
        'Time_PF': [],
        'Time_APF': [],
        'Time_RBPF': []
    }
    
    for run in range(monte_carlo_runs):
        try:
            base_seed = 42 + seed_offset + run
            cp.random.seed(base_seed)
            np.random.seed(base_seed)
            
            # Generate true trajectory and measurements
            x_true = np.zeros((n_states, N))
            x_true[:, 0] = np.array([1000.0, 0.0, 20.0, np.deg2rad(90)])
            z_meas = cp.zeros((n_meas, N))
            
            for k in range(1, N):
                # Convert x_true[:, k-1] to CuPy array before passing to fx
                x_true[:, k] = cp.asnumpy(fx(cp.asarray(x_true[:, k-1]), dt, k-1))
                
                sensor_failure = cp.random.rand() < sensor_failure_probability
                interference_event = cp.random.rand() < prob
                
                if sensor_failure:
                    z_meas[:, k] = cp.nan
                else:
                    # Ensure that multivariate_normal is called with NumPy arrays
                    v_noise = np.random.multivariate_normal(np.zeros(n_meas), cp.asnumpy(R), 1).T
                    z = hx(x_true[:, k]) + cp.asarray(v_noise[:, 0])
                    if interference_event:
                        z += cp.random.normal(0, mag, n_meas)
                    z_meas[:, k] = z
            
            # Run each filter and measure execution time
            start_time_ekf = time.time()
            ekf_est, ekf_rmse = ekf(x_true, cp.asnumpy(z_meas))
            end_time_ekf = time.time()
            
            start_time_ukf = time.time()
            ukf_est, ukf_rmse = ukf(x_true, cp.asnumpy(z_meas))
            end_time_ukf = time.time()
            
            start_time_pf = time.time()
            pf_est, pf_rmse = pf(x_true, z_meas, seed=base_seed+3000)
            end_time_pf = time.time()
            
            start_time_apf = time.time()
            apf_est, apf_rmse = apf(x_true, z_meas, seed=base_seed+4000)
            end_time_apf = time.time()
            
            start_time_rbpf = time.time()
            rbpf_est, rbpf_rmse = rbpf(x_true, cp.asnumpy(z_meas), seed=base_seed+5000)
            end_time_rbpf = time.time()
            
            # Store average RMSE and execution time for each run
            results['EKF'].append(np.mean(ekf_rmse))
            results['UKF'].append(np.mean(ukf_rmse))
            results['PF'].append(np.mean(pf_rmse))
            results['APF'].append(np.mean(apf_rmse))
            results['RBPF'].append(np.mean(rbpf_rmse))
            
            results['Time_EKF'].append(end_time_ekf - start_time_ekf)
            results['Time_UKF'].append(end_time_ukf - start_time_ukf)
            results['Time_PF'].append(end_time_pf - start_time_pf)
            results['Time_APF'].append(end_time_apf - start_time_apf)
            results['Time_RBPF'].append(end_time_rbpf - start_time_rbpf)
            
            print(f"Run {run+1}/{monte_carlo_runs} completed for P_int={prob}, σ_int={mag}")
            
        except Exception as e:
            print(f"Error in run {run+1}: {str(e)}")
            import traceback
            traceback.print_exc()
            # Append np.nan for all timing and RMSE in case of failure
            results['EKF'].append(np.nan)
            results['UKF'].append(np.nan)
            results['PF'].append(np.nan)
            results['APF'].append(np.nan)
            results['RBPF'].append(np.nan)
            
            results['Time_EKF'].append(np.nan)
            results['Time_UKF'].append(np.nan)
            results['Time_PF'].append(np.nan)
            results['Time_APF'].append(np.nan)
            results['Time_RBPF'].append(np.nan)
            continue
    
    # Calculate average over all runs, ignoring NaNs
    avg_results = {
        method: np.nanmean(values) for method, values in results.items() if not method.startswith('Time')
    }
    avg_time = {
        f"Time_{method}": np.nanmean(values) for method, values in results.items() if method.startswith('Time')
    }
    
    combined_results = {**avg_results, **avg_time}
    
    return (prob, mag), combined_results

def run_full_analysis():
    """Run analysis for all combinations of interference parameters with limited parallelism"""
    results_grid = {}
    total_combinations = len(interference_probabilities) * len(interference_magnitudes)
    
    print("Starting comprehensive filter comparison...")
    print(f"Testing {total_combinations} parameter combinations with {monte_carlo_runs} Monte Carlo runs each...")
    
    max_workers = 4  # Adjust based on your CPU and GPU capabilities
    
    with ThreadPoolExecutor(max_workers=max_workers) as executor:
        futures = []
        for i, prob in enumerate(interference_probabilities):
            for j, mag in enumerate(interference_magnitudes):
                futures.append(
                    executor.submit(process_condition, prob, mag, seed_offset=i*100+j)
                )
        
        # Initialize progress bar
        with tqdm(total=total_combinations, desc="Total Progress") as pbar:
            for future in as_completed(futures):
                try:
                    params, result = future.result()
                    results_grid[params] = result
                except Exception as e:
                    # Attempt to extract parameters from the exception message
                    error_message = str(e)
                    # Extract P_int and σ_int from the exception message
                    if "P_int=" in error_message and "σ_int=" in error_message:
                        try:
                            prob = float(error_message.split("P_int=")[1].split(",")[0])
                            mag = float(error_message.split("σ_int=")[1].split("}")[0])
                            params = (prob, mag)
                            print(f"Failed to process P_int={prob}, σ_int={mag}: {str(e)}")
                        except:
                            params = ("Unknown", "Unknown")
                            print(f"Failed to process an interference condition: {str(e)}")
                    else:
                        params = ("Unknown", "Unknown")
                        print(f"Failed to process an interference condition: {str(e)}")
                finally:
                    pbar.update(1)
    
    # Convert results to structured format
    structured_results = {
        method: {
            (prob, mag): results_grid.get((prob, mag), {}).get(method, np.nan) 
            for prob in interference_probabilities 
            for mag in interference_magnitudes
        } 
        for method in ['EKF', 'UKF', 'PF', 'APF', 'RBPF']
    }
    
    # Separate timing results
    timing_results = {
        method: {
            (prob, mag): results_grid.get((prob, mag), {}).get(f"Time_{method}", np.nan) 
            for prob in interference_probabilities 
            for mag in interference_magnitudes
        } 
        for method in ['EKF', 'UKF', 'PF', 'APF', 'RBPF']
    }
    
    return structured_results, timing_results

def plot_comparison_heatmaps(results):
    """Generate heatmaps for each filter's performance"""
    # PLOS ONE compliant figure size: 190.5mm width ≈ 7.5 inches at 300 DPI
    fig = plt.figure(figsize=(7.5, 5.9))  # Changed for PLOS ONE compliance
    gs = GridSpec(3, 2, figure=fig)
    
    vmin = np.inf
    vmax = -np.inf
    for method in results:
        data = np.array([results[method][(prob, mag)] for prob in interference_probabilities for mag in interference_magnitudes])
        data = data.reshape(len(interference_probabilities), len(interference_magnitudes))
        current_min = np.nanmin(data)
        current_max = np.nanmax(data)
        if current_min < vmin:
            vmin = current_min
        if current_max > vmax:
            vmax = current_max
    
    # Ensure that vmin and vmax are valid
    if vmin >= vmax or np.isinf(vmin) or np.isinf(vmax):
        print("All data are NaN or have the same value. Skipping heatmap generation.")
        return
    
    for idx, (method, data_dict) in enumerate(results.items()):
        ax = fig.add_subplot(gs[idx//2, idx%2])
        data = np.array([data_dict[(prob, mag)] for prob in interference_probabilities for mag in interference_magnitudes])
        data = data.reshape(len(interference_probabilities), len(interference_magnitudes))
        try:
            im = ax.imshow(data, cmap='YlOrRd', aspect='auto',
                          norm=LogNorm(vmin=max(vmin, 0.1), vmax=vmax))
        except ValueError as ve:
            print(f"Skipping heatmap for {method} due to plotting error: {ve}")
            continue
        
        ax.set_title(f'{method} RMSE (m)')
        ax.set_xticks(range(len(interference_magnitudes)))
        ax.set_yticks(range(len(interference_probabilities)))
        ax.set_xticklabels([f'{x:.1f}' for x in interference_magnitudes])
        ax.set_yticklabels([f'{x:.2f}' for x in interference_probabilities])
        
        ax.set_xlabel('Interference Magnitude (σ)')
        ax.set_ylabel('Interference Probability')
        
        for i in range(len(interference_probabilities)):
            for j in range(len(interference_magnitudes)):
                value = data[i, j]
                if not np.isnan(value) and value > 0:
                    text_color = 'white' if value > np.sqrt(vmin * vmax) else 'black'
                    ax.text(j, i, f'{value:.2f}',
                           ha='center', va='center',
                           color=text_color)
                else:
                    ax.text(j, i, 'N/A',
                           ha='center', va='center',
                           color='black')
    
    # Remove the last empty subplot if exists
    total_subplots = gs.nrows * gs.ncols
    if len(results) < total_subplots:
        fig.delaxes(fig.add_subplot(gs[-1, -1]))
    
    # Adjust colorbar
    cbar_ax = fig.add_axes([0.92, 0.15, 0.02, 0.7])
    fig.colorbar(im, cax=cbar_ax)
    
    plt.tight_layout(rect=[0, 0, 0.9, 1])
    # Save as TIFF for PLOS ONE compliance with proper naming
    plt.savefig('Fig4.tif', dpi=300, bbox_inches='tight', format='tiff')
    plt.close()

def save_results(results, timing_results):
    """Save results to CSV files"""
    for method in results:
        df = pd.DataFrame(
            data={
                mag: [results[method][(prob, mag)] for prob in interference_probabilities]
                for mag in interference_magnitudes
            },
            index=interference_probabilities
        )
        df.index.name = 'Interference Probability'
        df.columns.name = 'Interference Magnitude (σ)'
        df.to_csv(f'{method.lower()}_results.csv')
    
    for method in timing_results:
        df = pd.DataFrame(
            data={
                mag: [timing_results[method][(prob, mag)] for prob in interference_probabilities]
                for mag in interference_magnitudes
            },
            index=interference_probabilities
        )
        df.index.name = 'Interference Probability'
        df.columns.name = 'Interference Magnitude (σ)'
        df.to_csv(f'{method.lower()}_timing.csv')

def plot_summary_box(results):
    """Generate box plot comparison of all filters"""
    data_list = []
    labels = []
    for method in results:
        data_list.append([results[method][(prob, mag)] for prob in interference_probabilities for mag in interference_magnitudes])
        labels.append(method)
    
    # PLOS ONE compliant figure size
    plt.figure(figsize=(7.5, 3.5))  # Changed for PLOS ONE compliance
    plt.boxplot(data_list, labels=labels)
    plt.yscale('log')
    plt.ylabel('RMSE (m)')
    plt.title('Performance Distribution Across All Conditions')
    plt.grid(True, alpha=0.3)
    # Save as TIFF for PLOS ONE compliance with proper naming
    plt.savefig('Fig5.tif', dpi=300, bbox_inches='tight', format='tiff')
    plt.close()

def plot_probability_comparison(results):
    """Plot performance vs interference probability for each filter"""
    # PLOS ONE compliant figure size
    plt.figure(figsize=(7.5, 3.5))  # Changed for PLOS ONE compliance
    
    for method in results:
        mean_performance = np.array([results[method][(prob, mag)] for prob in interference_probabilities for mag in interference_magnitudes])
        mean_performance = mean_performance.reshape(len(interference_probabilities), len(interference_magnitudes)).mean(axis=1)
        plt.plot(interference_probabilities, mean_performance,
                label=method, color=COLORS[method],
                linestyle=LINE_STYLES[method], linewidth=0.57,  # Changed to 0.2mm for PLOS ONE
                marker='o')
    
    plt.xlabel('Interference Probability')
    plt.ylabel('Mean RMSE (m)')
    plt.yscale('log')
    plt.grid(True, alpha=0.3)
    plt.legend()
    plt.title('Filter Performance vs Interference Probability')
    # Save as TIFF for PLOS ONE compliance with proper naming
    plt.savefig('Fig6.tif', dpi=300, bbox_inches='tight', format='tiff')
    plt.close()

def plot_computational_complexity(timing_results):
    """Plot computational time vs interference conditions for each filter"""
    # PLOS ONE compliant figure size
    fig, ax = plt.subplots(figsize=(7.5, 3.5))  # Changed for PLOS ONE compliance
    
    for method in timing_results:
        times = np.array([timing_results[method][(prob, mag)] for prob in interference_probabilities for mag in interference_magnitudes])
        times = times.reshape(len(interference_probabilities), len(interference_magnitudes)).mean(axis=1)
        plt.plot(interference_probabilities, times,
                label=method, color=COLORS[method],
                linestyle=LINE_STYLES[method], linewidth=0.57,  # Changed to 0.2mm for PLOS ONE
                marker='o')
    
    ax.set_xlabel('Interference Probability')
    ax.set_ylabel('Mean Execution Time (s)')
    ax.set_title('Filter Computational Time vs Interference Probability')
    ax.grid(True, alpha=0.3)
    ax.legend()
    # Save as TIFF for PLOS ONE compliance - this would be additional figure if needed
    plt.savefig('computational_complexity.tif', dpi=300, bbox_inches='tight', format='tiff')
    plt.close()

def perform_statistical_analysis(results):
    """Perform statistical analysis of the results"""
    stats_results = {}
    
    # Convert results to flat arrays for analysis
    reference_method = 'APF'
    reference_data = np.array([results[reference_method][(prob, mag)] for prob in interference_probabilities for mag in interference_magnitudes])
    
    for method in results:
        if method != reference_method:
            test_data = np.array([results[method][(prob, mag)] for prob in interference_probabilities for mag in interference_magnitudes])
            # Remove pairs where either reference or test data is NaN
            valid_indices = ~np.isnan(reference_data) & ~np.isnan(test_data)
            if np.sum(valid_indices) > 0:
                t_stat, p_val = ttest_rel(reference_data[valid_indices], test_data[valid_indices])
                improvement = np.mean(test_data[valid_indices] - reference_data[valid_indices])
                stats_results[method] = {
                    't_statistic': t_stat,
                    'p_value': p_val,
                    'mean_difference': improvement
                }
            else:
                stats_results[method] = {
                    't_statistic': np.nan,
                    'p_value': np.nan,
                    'mean_difference': np.nan
                }
    
    return stats_results

if __name__ == "__main__":
    start_time = time.time()
    
    try:
        # Run comprehensive analysis with ThreadPoolExecutor
        results, timing_results = run_full_analysis()
        
        # Save raw results and timing
        save_results(results, timing_results)
        
        # Generate visualizations
        plot_comparison_heatmaps(results)
        plot_summary_box(results)
        plot_probability_comparison(results)
        plot_computational_complexity(timing_results)
        
        # Perform statistical analysis
        stats_results = perform_statistical_analysis(results)
        
        # Print summary statistics
        print("\nResults Summary:")
        print("=" * 80)
        for method in results:
            data = np.array([results[method][(prob, mag)] for prob in interference_probabilities for mag in interference_magnitudes])
            valid_data = data[~np.isnan(data)]
            if valid_data.size > 0:
                print(f"\n{method}:")
                print(f"  Mean RMSE: {np.mean(valid_data):.2f}m")
                print(f"  Median RMSE: {np.median(valid_data):.2f}m")
                print(f"  Min RMSE: {np.min(valid_data):.2f}m")
                print(f"  Max RMSE: {np.max(valid_data):.2f}m")
                print(f"  Std RMSE: {np.std(valid_data):.2f}m")
            else:
                print(f"\n{method}:")
                print("  No valid RMSE data available.")
        
        print("\nStatistical Comparison with APF:")
        print("=" * 80)
        for method, stats in stats_results.items():
            print(f"\n{method} vs APF:")
            if not np.isnan(stats['t_statistic']):
                print(f"  Mean Difference: {stats['mean_difference']:.2f}m")
                print(f"  t-statistic: {stats['t_statistic']:.4f}")
                print(f"  p-value: {stats['p_value']:.4e}")
            else:
                print("  Insufficient data for statistical comparison.")
        
    except Exception as e:
        print(f"Error during analysis: {str(e)}")
        import traceback
        traceback.print_exc()
        raise
    finally:
        end_time = time.time()
        elapsed_time = end_time - start_time
        minutes, seconds = divmod(elapsed_time, 60)
        print(f"\nAnalysis completed in {int(minutes)} minutes and {seconds:.2f} seconds.")
