# Supplementary material for: Robust unmanned aerial vehicles tracking amid electronic interference utilizing auxiliary particle filtering
Source: PLoS One. 2025 Sep 29;20(9):e0333009. doi: 10.1371/journal.pone.0333009 (PMC12478901; doi:10.1371/journal.pone.0333009)
Supplement: S9 File — Python implementation for statistical testing, significance analysis, and performance comparisons. (PY) [file pone.0333009.s009.py]

import numpy as np
import cupy as cp
import time
import psutil
import matplotlib.pyplot as plt
from collections import defaultdict
from dataclasses import dataclass
import gc
import os
import tracemalloc
from scipy.stats import multivariate_normal
from filterpy.kalman import MerweScaledSigmaPoints, UnscentedKalmanFilter

# System Parameters
n_states = 4  # [x, y, v, theta]
n_meas = 2    # [range, bearing]
dt = 1.0      # Time step (seconds)
total_time = 50  # Simulation duration
N = int(total_time / dt)

# Process and measurement noise
Q = cp.diag(cp.array([1.0, 1.0, 0.5, np.deg2rad(1.0)**2]))
R = cp.diag(cp.array([5.0**2, np.deg2rad(1.0)**2]))

def normalize_angle(angle):
    """Normalize angle to [-π, π]"""
    return (angle + cp.pi) % (2 * cp.pi) - cp.pi

def fx(x, dt, k):
    """Non-linear state transition function"""
    px, py, v, theta = x
    a = 0.05 * cp.sin(0.01 * k)
    omega = np.deg2rad(2) * cp.sin(0.01 * k)
    v += a * dt
    theta = normalize_angle(theta + omega * dt)
    px += v * cp.cos(theta) * dt
    py += v * cp.sin(theta) * dt
    return cp.array([px, py, v, theta])

def hx(x):
    """Non-linear measurement function"""
    px, py = x[0], x[1]
    range_meas = cp.sqrt(px**2 + py**2)
    bearing_meas = cp.arctan2(py, px)
    return cp.array([range_meas, bearing_meas])

def generate_test_data(seed=42):
    """Generate test trajectory and measurements"""
    np.random.seed(seed)
    cp.random.seed(seed)
    
    x_true = cp.zeros((n_states, N))
    x_true[:, 0] = cp.array([1000.0, 0.0, 20.0, np.deg2rad(90)])
    z_meas = cp.zeros((n_meas, N))
    
    for k in range(1, N):
        x_true[:, k] = fx(x_true[:, k-1], dt, k-1)
        
        # Generate measurement with noise
        v_noise = np.random.multivariate_normal(np.zeros(n_meas), cp.asnumpy(R), 1).T
        z = hx(x_true[:, k]) + cp.asarray(v_noise[:, 0])
        z_meas[:, k] = z
    
    return x_true, z_meas

class MemoryTracker:
    """Enhanced memory tracking with accurate GPU memory monitoring"""
    def __init__(self):
        self.tracemalloc_started = False
        self.initial_gpu_memory = None
    
    def start(self):
        """Start memory tracking with baseline GPU memory"""
        tracemalloc.start()
        self.tracemalloc_started = True
        gc.collect()  # Force garbage collection
        
        # Get initial GPU memory state
        try:
            self.initial_gpu_memory = cp.cuda.runtime.memGetInfo()[0]  # Free memory
            cp.get_default_memory_pool().free_all_blocks()
        except Exception as e:
            print(f"Warning: Could not initialize GPU memory tracking: {e}")
            self.initial_gpu_memory = None
            
    def get_memory_usage(self):
        """Get current memory usage with accurate GPU delta"""
        if not self.tracemalloc_started:
            return 0, 0
            
        # CPU Memory
        cpu_current, cpu_peak = tracemalloc.get_traced_memory()
        cpu_usage = cpu_peak / (1024 * 1024)  # Convert to MB
        
        # GPU Memory - calculate the difference from initial state
        try:
            current_gpu_free = cp.cuda.runtime.memGetInfo()[0]
            if self.initial_gpu_memory is not None:
                # Calculate how much memory has been allocated (reduction in free memory)
                gpu_used = (self.initial_gpu_memory - current_gpu_free) / (1024 * 1024)  # Convert to MB
                gpu_usage = max(0, gpu_used)  # Ensure non-negative
            else:
                gpu_usage = 0
        except Exception:
            gpu_usage = 0
            
        return cpu_usage, gpu_usage
        
    def stop(self):
        """Stop memory tracking and cleanup"""
        if self.tracemalloc_started:
            tracemalloc.stop()
            self.tracemalloc_started = False
            self.initial_gpu_memory = None
            try:
                cp.get_default_memory_pool().free_all_blocks()
            except Exception:
                pass


class FLOPSCounter:
    """Improved FLOPS counting with operation type tracking"""
    def __init__(self):
        self.reset()
        
    def reset(self):
        self.counts = {
            'multiply': 0,
            'add': 0,
            'divide': 0,
            'sqrt': 0,
            'trig': 0,
            'other': 0
        }
        
    def count_matrix_ops(self, shape1, shape2, op_type='multiply'):
        """Count operations for matrix operations"""
        if op_type == 'multiply':
            self.counts['multiply'] += shape1[0] * shape1[1] * shape2[1]
            self.counts['add'] += shape1[0] * shape2[1] * (shape1[1] - 1)
        elif op_type == 'add':
            self.counts['add'] += shape1[0] * shape1[1]
            
    def count_particle_ops(self, n_particles, n_states, n_meas):
        """Count operations for particle filter steps"""
        # State propagation
        self.counts['multiply'] += n_particles * n_states * 2
        self.counts['add'] += n_particles * n_states
        
        # Weight computation
        self.counts['multiply'] += n_particles * n_meas * 2
        self.counts['add'] += n_particles * n_meas
        self.counts['sqrt'] += n_particles
        self.counts['trig'] += n_particles * 2
        
    def get_total_flops(self):
        """Get total FLOPS with weighted operations"""
        weights = {
            'multiply': 1,
            'add': 1,
            'divide': 4,
            'sqrt': 8,
            'trig': 15,
            'other': 1
        }
        return sum(count * weights[op] for op, count in self.counts.items())

class ComputationalAnalyzer:
    """Enhanced computational analysis with improved metrics"""
    def __init__(self):
        self.memory_tracker = MemoryTracker()
        self.flops_counter = FLOPSCounter()
        
    def measure_performance(self, filter_func, *args):
        """Measure performance metrics with improved accuracy"""
        # Start tracking
        self.memory_tracker.start()
        self.flops_counter.reset()
        gc.collect()
        
        # Warmup run
        _ = filter_func(*args)
        gc.collect()
        cp.get_default_memory_pool().free_all_blocks()
        
        # Actual measurement
        start_time = time.perf_counter()
        try:
            result = filter_func(*args)
        except Exception as e:
            print(f"Error running {filter_func.__name__}: {str(e)}")
            return None
            
        runtime = time.perf_counter() - start_time
        
        # Get memory usage
        cpu_mem, gpu_mem = self.memory_tracker.get_memory_usage()
        
        # Calculate FLOPS based on algorithm type
        if filter_func.__name__ in ['ekf', 'ukf']:
            self._count_kalman_flops(args[0].shape)
        else:
            self._count_particle_flops(args[0].shape)
            
        # Stop tracking
        self.memory_tracker.stop()
        gc.collect()
        
        return {
            'runtime': runtime,
            'cpu_memory': max(0, cpu_mem),  # Ensure non-negative
            'gpu_memory': max(0, gpu_mem),  # Ensure non-negative
            'flops': self.flops_counter.get_total_flops(),
            'algorithm_type': filter_func.__name__.upper()
        }
        
    def _count_kalman_flops(self, shape):
        """Count FLOPS for Kalman filter variants"""
        n_states = shape[0]
        n_steps = shape[1]
        
        # State prediction
        self.flops_counter.count_matrix_ops((n_states, n_states), (n_states, 1))
        
        # Covariance prediction
        self.flops_counter.count_matrix_ops((n_states, n_states), (n_states, n_states))
        
        # Kalman gain computation
        self.flops_counter.count_matrix_ops((n_states, 2), (2, 2))

    def _count_particle_flops(self, shape):
        """Count FLOPS for particle filter variants with detailed operation counting"""
        n_states = shape[0]
        n_steps = shape[1]
        n_particles = 1000  # Standard particle count
        
        # State prediction: n_particles * (n_states operations per particle)
        prediction_flops = n_particles * n_states * 10  # Including trig operations
        
        # Weight update: n_particles * (measurement comparison + weight calculation)
        weight_flops = n_particles * (20 + 10)  # Matrix operations + exp
        
        # Resampling: n_particles * log(n_particles)
        resampling_flops = int(n_particles * np.log2(n_particles))
        
        total_flops = (prediction_flops + weight_flops + resampling_flops) * n_steps
        
        self.flops_counter.counts['multiply'] += total_flops * 0.4  # 40% multiplications
        self.flops_counter.counts['add'] += total_flops * 0.3      # 30% additions
        self.flops_counter.counts['trig'] += total_flops * 0.2     # 20% trigonometry
        self.flops_counter.counts['other'] += total_flops * 0.1    # 10% other operations

def print_performance_results(results_dict):
    """Print performance results with improved formatting and zero handling"""
    print("\nComputational Performance Analysis")
    print("=" * 80)
    
    # Print individual results
    for method, metrics in results_dict.items():
        print(f"\n{method} Performance Metrics:")
        print("-" * 40)
        print(f"Runtime: {metrics['runtime']:.4f} seconds")
        print(f"CPU Memory: {metrics['cpu_memory']:.2f} MB")
        print(f"GPU Memory: {metrics['gpu_memory']:.2f} MB")
        print(f"Total FLOPS: {metrics['flops']:,}")
        
    # Print comparative analysis
    print("\nComparative Analysis")
    print("-" * 80)
    
    # Define metrics for comparison
    metrics_to_compare = {
        'runtime': {'lower_better': True, 'format': '.4f', 'label': 'Runtime (seconds)'},
        'cpu_memory': {'lower_better': True, 'format': '.2f', 'label': 'CPU Memory (MB)'},
        'gpu_memory': {'lower_better': True, 'format': '.2f', 'label': 'GPU Memory (MB)'},
        'flops': {'lower_better': False, 'format': ',', 'label': 'FLOPS'}
    }
    
    # Compare each metric
    for metric, properties in metrics_to_compare.items():
        print(f"\n{properties['label']} Comparison:")
        print("-" * 40)
        
        values = [results[metric] for results in results_dict.values()]
        if all(v == 0 for v in values):
            print(f"All methods show 0 {metric}")
            continue
            
        if properties['lower_better']:
            best_value = min(v for v in values if v > 0) if any(v > 0 for v in values) else 1
        else:
            best_value = max(values) if any(values) else 1
            
        for method, results in results_dict.items():
            value = results[metric]
            if value == 0:
                print(f"{method:>10}: {'N/A':>10}")
            else:
                ratio = value / best_value
                if properties['format'] == ',':
                    print(f"{method:>10}: {value:,} ({ratio:>6.2f}x)")
                else:
                    print(f"{method:>10}: {value:>10{properties['format']}} ({ratio:>6.2f}x)")

def run_computational_analysis(filters_dict, x_true, z_meas):
    """Run comprehensive computational analysis"""
    analyzer = ComputationalAnalyzer()
    results = {}
    
    for name, func in filters_dict.items():
        print(f"\nAnalyzing {name}...")
        metrics = analyzer.measure_performance(func, x_true, z_meas)
        if metrics:
            results[name] = metrics
    
    print_performance_results(results)
    return results

# Filter Implementations
def ekf(x_true, z_meas):
    """Extended Kalman Filter implementation"""
    x_est = cp.zeros_like(x_true)
    x_est[:, 0] = x_true[:, 0]
    P = cp.eye(n_states) * 0.1
    
    for k in range(1, N):
        # Predict
        x_pred = fx(x_est[:, k-1], dt, k-1)
        F = cp.eye(n_states)
        F[0, 2] = cp.cos(x_est[3, k-1]) * dt
        F[0, 3] = -x_est[2, k-1] * cp.sin(x_est[3, k-1]) * dt
        F[1, 2] = cp.sin(x_est[3, k-1]) * dt
        F[1, 3] = x_est[2, k-1] * cp.cos(x_est[3, k-1]) * dt
        
        P = F @ P @ F.T + Q
        
        # Update
        z_pred = hx(x_pred)
        H = cp.zeros((n_meas, n_states))
        r = cp.sqrt(x_pred[0]**2 + x_pred[1]**2)
        if r > 1e-6:
            H[0, 0] = x_pred[0]/r
            H[0, 1] = x_pred[1]/r
            H[1, 0] = -x_pred[1]/(r**2)
            H[1, 1] = x_pred[0]/(r**2)
        
        S = H @ P @ H.T + R
        K = P @ H.T @ cp.linalg.inv(S)
        
        y = z_meas[:, k] - z_pred
        y[1] = normalize_angle(y[1])
        x_est[:, k] = x_pred + K @ y
        P = (cp.eye(n_states) - K @ H) @ P
        
        x_est[3, k] = normalize_angle(x_est[3, k])
    
    return x_est

def ukf(x_true, z_meas):
    """Unscented Kalman Filter implementation"""
    def fx_wrapped(x, dt):
        return cp.asnumpy(fx(cp.asarray(x), dt, 0))
    
    def hx_wrapped(x):
        return cp.asnumpy(hx(cp.asarray(x)))
    
    points = MerweScaledSigmaPoints(n_states, alpha=0.1, beta=2.0, kappa=0.0)
    ukf = UnscentedKalmanFilter(
        dim_x=n_states,
        dim_z=n_meas,
        dt=dt,
        fx=fx_wrapped,
        hx=hx_wrapped,
        points=points
    )
    
    ukf.x = cp.asnumpy(x_true[:, 0])
    ukf.P = np.eye(n_states) * 0.1
    ukf.Q = cp.asnumpy(Q)
    ukf.R = cp.asnumpy(R)
    
    x_est = cp.zeros_like(x_true)
    x_est[:, 0] = x_true[:, 0]
    
    for k in range(1, N):
        ukf.predict()
        ukf.update(cp.asnumpy(z_meas[:, k]))
        x_est[:, k] = cp.asarray(ukf.x)
        x_est[3, k] = normalize_angle(x_est[3, k])
    
    return x_est

def pf(x_true, z_meas, n_particles=1000):
    """Particle Filter implementation"""
    particles = cp.random.normal(
        x_true[:, 0].reshape(-1, 1),
        0.1,
        size=(n_states, n_particles)
    )
    weights = cp.ones(n_particles) / n_particles
    x_est = cp.zeros_like(x_true)
    x_est[:, 0] = cp.average(particles, weights=weights, axis=1)
    
    for k in range(1, N):
        # Predict
        particles = fx(particles, dt, k-1)
        particles += cp.random.multivariate_normal(
            cp.zeros(n_states),
            Q,
            size=n_particles
        ).T
        
        # Update weights
        for i in range(n_particles):
            z_pred = hx(particles[:, i])
            innovation = z_meas[:, k] - z_pred
            innovation[1] = normalize_angle(innovation[1])
            weights[i] *= cp.exp(-0.5 * innovation.T @ cp.linalg.inv(R) @ innovation)
        
        # Normalize weights
        weights /= cp.sum(weights)
        
        # Resample if needed
        if 1.0 / cp.sum(weights**2) < n_particles / 2:
            indices = cp.random.choice(
                n_particles,
                size=n_particles,
                p=cp.asnumpy(weights)
            )
            particles = particles[:, indices]
            weights = cp.ones(n_particles) / n_particles
        
        # State estimate
        x_est[:, k] = cp.average(particles, weights=weights, axis=1)
        x_est[3, k] = normalize_angle(x_est[3, k])
    
    return x_est

def apf(x_true, z_meas, n_particles=1000):
    """Auxiliary Particle Filter implementation"""
    particles = cp.random.normal(
        x_true[:, 0].reshape(-1, 1),
        0.1,
        size=(n_states, n_particles)
    )
    weights = cp.ones(n_particles) / n_particles
    x_est = cp.zeros_like(x_true)
    x_est[:, 0] = cp.average(particles, weights=weights, axis=1)
    
    for k in range(1, N):
        # First stage
        particles_pred = fx(particles, dt, k-1)
        aux_weights = cp.zeros(n_particles)
        
        for i in range(n_particles):
            z_pred = hx(particles_pred[:, i])
            innovation = z_meas[:, k] - z_pred
            innovation[1] = normalize_angle(innovation[1])
            aux_weights[i] = weights[i] * cp.exp(
                -0.5 * innovation.T @ cp.linalg.inv(R) @ innovation
            )
        
        # Normalize auxiliary weights
        aux_weights /= cp.sum(aux_weights)
        
        # First stage resampling
        indices = cp.random.choice(
            n_particles,
            size=n_particles,
            p=cp.asnumpy(aux_weights)
        )
        particles = particles[:, indices]
        
        # Second stage
        particles = fx(particles, dt, k-1)
        particles += cp.random.multivariate_normal(
            cp.zeros(n_states),
            Q,
            size=n_particles
        ).T
        
        # Update weights
        for i in range(n_particles):
            z_pred = hx(particles[:, i])
            innovation = z_meas[:, k] - z_pred
            innovation[1] = normalize_angle(innovation[1])
            weights[i] = cp.exp(
                -0.5 * innovation.T @ cp.linalg.inv(R) @ innovation
            )
        
        # Normalize weights
        weights /= cp.sum(weights)
        
        # State estimate
        x_est[:, k] = cp.average(particles, weights=weights, axis=1)
        x_est[3, k] = normalize_angle(x_est[3, k])
    
    return x_est

def rbpf(x_true, z_meas, n_particles=1000):
    """Rao-Blackwellized Particle Filter implementation"""
    # Split state: nonlinear [v, theta] and linear [x, y]
    particles_nonlin = cp.random.normal(
        x_true[2:, 0].reshape(-1, 1),
        0.1,
        size=(2, n_particles)
    )
    means_lin = cp.tile(x_true[:2, 0].reshape(-1, 1), (1, n_particles))
    covs_lin = cp.tile(cp.eye(2)[None, :, :] * 0.1, (n_particles, 1, 1))
    weights = cp.ones(n_particles) / n_particles
    
    x_est = cp.zeros_like(x_true)
    x_est[:2, 0] = cp.average(means_lin, weights=weights, axis=1)
    x_est[2:, 0] = cp.average(particles_nonlin, weights=weights, axis=1)
    
    for k in range(1, N):
        # Predict nonlinear states
        particles_nonlin = fx(
            cp.vstack([means_lin, particles_nonlin]),
            dt, k-1
        )[2:]
        particles_nonlin += cp.random.multivariate_normal(
            cp.zeros(2),
            Q[2:, 2:],
            size=n_particles
        ).T
        
        # Predict linear states
        for i in range(n_particles):
            v, theta = particles_nonlin[:, i]
            F = cp.eye(2)
            means_lin[:, i] += dt * cp.array([
                v * cp.cos(theta),
                v * cp.sin(theta)
            ])
            covs_lin[i] = F @ covs_lin[i] @ F.T + Q[:2, :2]
        
        # Update
        for i in range(n_particles):
            state = cp.concatenate([means_lin[:, i], particles_nonlin[:, i]])
            z_pred = hx(state)
            innovation = z_meas[:, k] - z_pred
            innovation[1] = normalize_angle(innovation[1])
            
            H = cp.zeros((n_meas, 2))
            r = cp.sqrt(state[0]**2 + state[1]**2)
            if r > 1e-6:
                H[0, 0] = state[0]/r
                H[0, 1] = state[1]/r
                H[1, 0] = -state[1]/(r**2)
                H[1, 1] = state[0]/(r**2)
            
            S = H @ covs_lin[i] @ H.T + R
            K = covs_lin[i] @ H.T @ cp.linalg.inv(S)
            
            means_lin[:, i] += K @ innovation
            covs_lin[i] = (cp.eye(2) - K @ H) @ covs_lin[i]
            weights[i] *= cp.exp(
                -0.5 * innovation.T @ cp.linalg.inv(S) @ innovation
            )
        
        # Normalize weights
        weights /= cp.sum(weights)
        
        # Resample if needed
        if 1.0 / cp.sum(weights**2) < n_particles / 2:
            indices = cp.random.choice(
                n_particles,
                size=n_particles,
                p=cp.asnumpy(weights)
            )
            particles_nonlin = particles_nonlin[:, indices]
            means_lin = means_lin[:, indices]
            covs_lin = covs_lin[indices]
            weights = cp.ones(n_particles) / n_particles
        
        # State estimate
        x_est[:2, k] = cp.average(means_lin, weights=weights, axis=1)
        x_est[2:, k] = cp.average(particles_nonlin, weights=weights, axis=1)
        x_est[3, k] = normalize_angle(x_est[3, k])
    
    return x_est

if __name__ == "__main__":
    try:
        print("Starting computational complexity analysis...")
        # Generate test data
        test_data = generate_test_data()
        
        # Define filters
        filters = {
            'EKF': ekf,
            'UKF': ukf,
            'PF': pf,
            'APF': apf,
            'RBPF': rbpf
        }
        
        # Run analysis
        results = run_computational_analysis(filters, *test_data)
        
        print("\nAnalysis complete.")
        
    except Exception as e:
        print(f"\nError during analysis: {str(e)}")
        import traceback
        traceback.print_exc()
    finally:
        # Clean up
        cp.get_default_memory_pool().free_all_blocks()
        gc.collect()
