# Supplementary material for: Robust unmanned aerial vehicles tracking amid electronic interference utilizing auxiliary particle filtering
Source: PLoS One. 2025 Sep 29;20(9):e0333009. doi: 10.1371/journal.pone.0333009 (PMC12478901; doi:10.1371/journal.pone.0333009)
Supplement: S11 File — Detailed documentation describing data structure, code organization, and step-by-step reproduction procedures. (MD) [file pone.0333009.s011.md]

# UAV Tracking with APF - Supporting Information Data and Code

This directory contains the complete dataset and code for the paper: "Robust unmanned aerial vehicles tracking amid electronic interference utilizing auxiliary particle filtering".

## File Structure

### Data Files (CSV Format)
- `S2 File.csv` - APF performance results across all Monte Carlo runs
- `S3 File.csv` - EKF performance results across all Monte Carlo runs  
- `S4 File.csv` - UKF performance results across all Monte Carlo runs
- `S5 File.csv` - PF performance results across all Monte Carlo runs
- `S6 File.csv` - RBPF performance results across all Monte Carlo runs

### Analysis Scripts (Python)
- `S7 File.py` - Main Monte Carlo data generation script (30 runs per condition)
- `S8 File.py` - Computational performance analysis and timing evaluation
- `S9 File.py` - Statistical analysis implementation and significance testing
- `S10 File.py` - Extended statistical analysis with stability metrics

### Documentation
- `S11 File.md` - This documentation file with reproduction procedures

## Data Format

Each CSV file contains performance metrics with the following structure:
- Column 1: Monte Carlo run number (1-30)
- Column 2: Interference probability condition
- Column 3: Interference magnitude condition  
- Column 4: RMSE value (meters)
- Column 5: Additional performance metrics

## Reproduction Steps

1. **Data Generation**: Run `S7 File.py` to generate simulation data
   - Produces all CSV files with 30 Monte Carlo runs per interference condition
   - Runtime: ~2-3 hours for complete dataset

2. **Performance Analysis**: Run `S8 File.py` to analyze computational metrics
   - Generates timing and memory usage statistics
   - Outputs computational complexity comparisons

3. **Statistical Testing**: Run `S9 File.py` and `S10 File.py` for comprehensive analysis
   - Performs paired t-tests and significance testing
   - Generates stability metrics and robustness analysis

## Key Parameters
- Monte Carlo runs: 30 per condition
- Particles (PF/APF/RBPF): 1000
- Time step: 1.0 second
- Simulation duration: 50 steps
- Interference probabilities: [0.01, 0.03, 0.05, 0.07, 0.10]
- Interference magnitudes: [2.0, 5.0, 8.0, 11.0, 14.0] meters

## Requirements

- Python 3.8+
- NumPy, SciPy, Pandas
- Matplotlib for visualization
- 8GB+ RAM recommended for full simulation

## Contact

For questions about data reproduction, contact the corresponding author.
